# Supplementary material for: Pancreatic glycoprotein 2 is a first line of defense for mucosal protection in intestinal inflammation
Source: Nat Commun. 2021 Feb 16;12:1067. doi: 10.1038/s41467-021-21277-2 (PMC7887276; doi:10.1038/s41467-021-21277-2)
Supplement: Supplementary file 4 — Source Data [file 41467_2021_21277_MOESM4_ESM.xlsx]

## Sheet: Figure 2
	Figure 2
	a
		Control	Colitis
		3796	1596
		2394	2806
		4296	3705
		2841	1017
	c
		Control						Colitis
		Panc	FAE	Colon	Fibro	Epi	CD45	Panc	FAE	Colon	Fibro	Epi	CD45
		54.21	0.0527	0	0	0	3.74e-05	58.71	0.0883	5.64e-06	0	0	1.53e-05
		30.57	0.034	0	0	5.24e-06	1.13e-05	63.05	0.039	3.97e-06	0	6.75e-06	2.1e-06
		50.57	0.042	0	0	0	9.7e-06	66.65	0.0841	0	0	0	5.6e-06
		39.25	0.047					58.1	0.1591
	e							f
		GP2 in pancreas juice			GP2 in luminal washout				HV	CD	UD
		Intact	DSS		Intact	DSS			0.423	2.606	0.491
		47.8095	1616.48		68.803	161.41			0.203	0.128	7.722
		294.528	1849.88		67.666	161.41			0.211	1.503	21.959
		318.485	4322.46		65.394	129.31			0.181	2.833	6.513
		174.136	1480.59		69.655	133.571			0.052	1.677	0.151
		37.458	781.56		104.027	102.323				1.768	3.098
		875.4	283.972		106.584	136.128				10.594	0.098
		223.14	195.36		128.458	73.632					0.143
		29.032			62.837						0.355
		734.952			56.587
					161.41

## Sheet: Figure 3
	Figure 3
	d							f
		none	LPS	TNF	IL6	RANKL			PBS	TNF
		1	0.835294	1.47647	0.65	0.817647			328.445	133.584
		1	1.31714	1.43429	2.55429	1.24571			18.033	572.838
		1	0.502146	0.907725	0.630901	0.497854			189.182	306.276
		1	0.612903	1.3871	1.62097	1.40323			45.332	998.253
		1	1.33523	1.71591	0.801136				46.5	123.876
		1	1.25214	0.837607	1.90598				119.06	168.17
		1	0.684615	1.1	1.49231				144.184	242.328
		1	1.25547	1.9635	2.22628				97.98
		1	0.828877	3.5508	0.540107
		1	0.795812	2.0288	0.187173
	g				i
		Intact	Colitis			Panc Intact	Panc DSS		Intact
		1.321	2.354			0.000269458	0.000343083		Omentum	0.000535	0.00042	0.000809	0.0006	0.0019	0.0003	0.0179	0.0132	0.0287	0.0188
		0.896	2.354			0.000747612	0.000673243		Mesenteric Fat	0.0001	0.0076	0.0079
		0.714	2.232			0.000117232	0.000707959		Retroperitoneal fat Epididymis fat	0.0218	0.0239	0.0325
		1.362	6.867			0.000333164	0.000983118
		1.517	3.903			0.000953217	0.000851165		Colitis
		1.914	2.703			0.000413117	0.00114466		Omentum	0.001932	0.000189	0.001085	0.0056	0.0064	0.0073	0.0123	0.0123	0.001	0.0143	0.0013
		2.073	2.632			0.000588879	0.000916012		Mesenteric Fat	0.0227	0.0371	0.05
			2.311			0.000849636	0.00193097		Retroperitoneal fat Epididymis fat	0.0275	0.0316	0.0512
			1.755			0.000716722	0.00149338
			2.152			0.000875062	0.000307999
						0.00104036	0.000345112
						7.04544e-05	0.000715085
						0.000247966	0.000911222
						0.000195348
						0.00028604

## Sheet: Figure 4
	Figure 4
	a								d
		WT intact	Gp2KO intact								0	1	2	3	4	5	6	7	8		Gp2KO	0	1	2	3	4	5	6	7	8
		39.1262	53.8233							WT#1	1	1	1	1	1	1	1	1	1		KO#1	1	1	1	1	1	1	1	1	1
		50.1525	77.0058							WT#2	1	1	1	1	1	1	1	1	1		KO#2	1	1	1	1	1	1	1	1	0
		84.2125	37.625							WT#3	1	1	1	1	1	1	1	1	1		KO#3	1	1	1	1	1	1	1	1	0
		22.7075	22.2065							WT#4	1	1	1	1	1	1	1	1	1		KO#4	1	1	1	1	1	1	1	1	1
		30.7263	31.195							WT#5	1	1	1	1	1	1	1	1	1		KO#5	1	1	1	1	1	1	1	1	1
										WT#6	1	1	1	1	1	1	1	1	1		KO#6	1	1	1	1	1	1	1	1	1
										WT#7	1	1	1	1	1	1	1	1	1		KO#7	1	1	1	1	1	1	1	1	0
	c									WT#8	1	1	1	1	1	1	1	1	1		KO#8	1	1	1	1	1	1	1	1	1
		Eubacteria		Lactobacillus		E.coli				WT#9	1	1	1	1	1	1	1	1	1		KO#9	1	1	1	1	1	1	1	1	0
		WT	KO	WT	KO	WT	KO			WT#10	1	1	1	1	1	1	1	1	1		KO#10	1	1	1	1	1	1	1	1	1
		4.63	10.9	0.0738	0.00865	1.87e-05	0.000156			WT#11	1	1	1	1	1	1	1	1	1		KO#11	1	1	1	1	1	1	1	1	0
		22.7	2.98	0.211	0.0331	1.45e-05	0.000132			WT#12	1	1	1	1	1	1	1	1	1		KO#12	1	1	1	1	1	1	1	1	1
		1.86	8.15	2.81e-05	0.0518	4.63e-05	0.000291
		18.3	15.9	0.307	0.0603	1.83e-10	8.71e-05																									e
		3.59	3.34	0.129	0.00703	4.76e-06	2.27e-06			WT	0	1	2	3	4	5	6	7	8		Gp2KO	0	1	2	3	4	5	6	7	8			wt intact	KO intact	wt DSS	KO dss
		1.75	8.82	0.00781	0.0182	6.78e-08	1.08e-09			WT#1	0	1.99203	1.99203	2.78884	0	-5.9761	-11.1554	-20.3187	-23.506		KO#1	0	0.374532	1.49813	0.374532	1.49813	-8.61423	-14.6067	-16.4794	-29.9625			7.8	7.2	5.4	4
		2.08	3.3	0.00829	0.0067	2.9e-06	1.28e-05			WT#2	0	1.47059	2.94118	3.67647	-1.83824	-5.14706	-11.7647	-25.3676	-24.6324		KO#2	0	1.05263	1.40351	1.75439	0.350877	-8.42105	-15.7895	-24.5614	-31.2281			7.3	7	6	4.2
		0.614	4.25	0.00224	0.0151	1.41e-07	6.1e-06			WT#3	0	1.65975	2.07469	1.24481	1.65975	-4.14938	-12.4481	-17.4274	-20.332		KO#3	0	1.86567	3.35821	-1.49254	-8.20896	-14.1791	-22.7612	-29.1045	-33.9552			8.3	7.5	5.6	3.9
		3.24		0.00797		6.38e-22				WT#4	0	3.16901	2.46479	2.11268	-3.87324	-13.0282	-16.5493	-17.9577	-22.1831		KO#4	0	0.623053	1.24611	0.934579	-6.23053	-14.6417	-19.3146	-25.2336	-28.972				7.8	5.4	4.8
		1.99		0.01		2.84e-06				WT#5	0	3.76712	3.76712	5.13699	3.42466	-6.50685	-11.6438	-17.1233	-20.8904		KO#5	0	1.66667	0	1.66667	1.33333	-10.6667	-16.6667	-19	-26					4.3	4.3
										WT#6	0	1.93798	0.775194	0.387597	-5.03876	-8.91473	-16.2791	-21.3178	-26.3566		KO#6	0	2.18182	2.18182	2.54545	-4.36364	-11.6364	-18.1818	-25.8182	-29.8182					5.5	4.4
		Bacteroides		Helicobacter		Proteus				WT#7	0	0.4	0	1.2	-0.4	-4	-12.8	-17.6	-22.8		KO#7	0	-0.706714	-1.41343	-2.82686	-6.00707	-13.7809	-21.2014	-25.7951	-30.3887					5.1	5.2
		WT	KO	WT	KO	WT	KO			WT#8	0	4.28571	5	3.21429	-6.78571	-14.2857	-17.1429	-19.2857	-25		KO#8	0	1.11524	2.60223	4.08922	-4.83271	-11.8959	-20.4461	-23.4201	-28.6245					5.7	4.6
		3.01	1.51	0.813	0.569	1.03e-07	3.48e-09			WT#9	0	3.62319	5.07246	5.7971	0.724638	-6.15942	-15.5797	-19.5652	-23.1884		KO#9	0	3.15315	5.40541	0.900901	-7.20721	-15.7658	-22.0721	-25.2252	-30.6306					5.8	3.7
		0.138	0.739	0.721	1.22	8.45e-09	1.37e-08			WT#10	0	1.3986	4.54545	2.0979	0.699301	-8.04196	-15.035	-19.5804	-27.972		KO#10	0	3.10345	5.51724	1.37931	-1.03448	-13.4483	-13.7931	-21.0345	-29.3103					4.8	4.5
		0.638	0.327	0.634	0.568	4.57e-09	2.69e-09			WT#11	0	0.638978	4.15335	4.15335	1.27796	-5.7508	-11.1821	-14.0575	-28.754		KO#11	0	1.58103	4.74308	5.5336	-2.7668	-8.3004	-17.3913	-21.3439	-31.6206					5.2	4.2
		0.168	0.629	0.216	6.82e-08	6.88e-09	2.64e-07			WT#12	0	2.44898	4.4898	4.4898	4.08163	-1.22449	-7.34694	-15.9184	-15.5102		KO#12	0	2.63158	3.7594	3.7594	1.12782	-6.01504	-13.1579	-16.9173	-23.3083					6.5	4.5
		0.19	4.56	1.57	2.35	1.71e-07	1.57e-05
		0.216	3.47	1.24	4.53	6.93e-08	1.57e-05
		2.51	7.61	7.15	4.41	3.9e-05	0.000132
		9.8	10.3	3.27	0.592	1.57e-05	0.000159
		3.15		2.67		3.68e-05
		7.48		4.11		1.57e-05
	i																					j
			IgA	IgM	IgG			IgA	IgM	IgG			IgA	IgM	IgG			IgA	IgM	IgG				GP2 KO		WT
		Intact WT	0.1949	0.963	0.157		Intact KO	0.072	0.506	0.497		DSS WT	0.503	0.585	0.056		DSS KO	0.4659	0.197	0.103				MEAN	SEM	MEAN	SEM
			0.0939	0.882	0.117			0.108	0.345	0.113			0.13	0.399	0.059			0.1239	0.202	0.07			0	0	0	0	0
			0.0069	0.728	0.204			0.115	0.641	0.362			0.156	0.324	0.082			0.2449	0.203	0.049			1	-11.21	2.9138	-16.5182	1.932
			0.0189	0.417	0.481			0.048	0.494	0.121			0.114	0.412	0.077			0.1659	0.252	0.088			2	-18.17	2.781	-17.4297	3.51047
			0.0119		0.121			0.062					0.167	0.245	0.063			0.552	0.281	0.166			3	-22.13	1.3297	-14.3162	4.90609
			0.0099		0.153			0.065					0.909		0.055			0.147		0.105			4	-22.39	2.7175	-6.12715	3.16583
					0.295			0.096					0.233		0.051			0.105		0.237			5	-18.78	3.9224	-0.710874	2.09668
					0.311			0.081					0.093		0.316			1.401
					0.149			0.087					0.058		0.067			0.243
					0.159			0.058					0.2339		0.055			0.468
					0.202								0.0099		0.073			0.488
					0.133								0.1769
													0.1339
													0.112
													0.105

## Sheet: Figure 5
	Figure 5
	c
		WT Gp2F/F	0	1	2	3	4	5	6	7	8
		WT#1	0	0.414938	6.22407	0	-2.07469	-10.3734	-17.4274	-21.5768	-22.8216
		WT#2	0	0.406504	0.406504	-0.406504	-4.87805	-8.13008	-18.6992	-22.7642	-27.6423
		WT#3	0	0	2.24719	1.87266	1.87266	-3.74532	-10.8614	-20.5993	-22.0974
		WT#4	0	0.398406	1.19522	2.78884	2.39044	-5.17928	-11.5538	-18.3267	-20.3187
		WT#5	0	-2.17391	-1.44928	-3.98551	-8.69565	-14.8551	-22.4638	-25.7246	-29.7101
		WT#6	0	2.59259	2.59259	2.22222	0.740741	-6.66667	-12.963	-21.8519	-23.7037
		Villin Gp2F/F	0	1	2	3	4	5	6	7	8
		Villin#1	0	-1.56863	2.7451	-3.52941	-4.31373	-10.9804	-16.4706	-21.5686	-23.5294
		Villin#2	0	0.819672	1.22951	0.409836	-1.22951	-7.78689	-11.8852	-15.9836	-18.0328
		Villin#3	0	0	-1.5625	0.78125	0.78125	-5.07812	-14.0625	-20.7031	-22.6562
		Villin#4	0	0.78125	-3.125	-2.34375	-0.390625	-8.20312	-14.8438	-19.5312	-21.0938
		Villin#5	0	1.06007	-2.12014	0.353357	-3.88693	-12.0141	-20.8481	-25.0883	-25.4417
		Villin#6	0	1.48148	0.740741	1.48148	0.740741	-4.44444	-7.03704	-11.1111	-10.3704
	d
		WT Gp2F/F	Villin Gp2F/F
		5.4	5.2
		4.2	4.8
		5.9	4.6
		5.6	4.9
		5.7	5.9
		5.5	6.2

## Sheet: Figure 6
	Figure 6
	d												c
		Control DSS	0	1	2	3	4	5	6	7	8			Control DSS	Ptflacre/ESR1 Tg GP2 FL/FL
		Control#1	0	0.456621	0.456621	-0.456621	-0.456621	-5.93607	-11.8721	-10.9589	-10.0457			6	4.5
		Control#2	0	0.966184	2.41546	0.483092	-2.89855	-5.31401	-11.1111	-10.628	-6.76329			5.5	5.5
		Control#3	0	-2.76498	-1.84332	-3.22581	-10.1382	-11.5207	-12.9032	-11.5207	-7.8341			6	4.5
		Control#4	0	0	1.86916	-0.46729	-1.40187	-2.33645	-7.00935	-6.07477	-3.73832			7.3	5.5
		Control#5	0	-1.65289	0.413223	0	-1.23967	-6.19835	-12.8099	-12.3967	-13.2231			7.5	6.2
		Control#6	0	-2.4	-2.8	-4	-4.4	-12.8	-16.4	-18	-17.2			6.5	5.7
		Control#7	0	0.42735	-0.42735	-1.7094	-4.70085	-9.82906	-14.1026	-16.2393	-14.9573			6	7
		Control#8	0	-0.469484	0.938967	-0.938967	-2.34742	-5.6338	-5.6338	-11.7371	-11.7371			7.2	7.2
		Control#9	0	1.63043	4.34783	2.17391	2.17391	1.08696	1.08696	-3.26087	0.543478			7	6.1
		Control#10	0	1.3245	0.662252	-6.29139	-10.2649	-16.2252	-14.9007	-12.2517	-9.93377			6.1	6.7
		Control#11	0	-0.993377	-2.31788	-5.62914	-11.9205	-15.894	-17.5497	-15.5629	-10.2649			6.7	6.2
		Control#12	0	-0.634921	-0.634921	-7.93651	-15.5556	-20	-20	-19.6825	-17.4603			6.2
		Control#13	0	4.42177	-2.04082	-2.72109	-10.8844	-13.6054	-15.3061	-14.2857	-11.9048			7.3
		Control#14	0	0.673401	3.0303	-4.0404	-9.09091	-11.1111	-7.40741	-5.05051	-2.0202			6.9
		Control#15	0	-1.81818	-1.45455	-2.90909	-10.5455	-12.3636	-12.3636	-7.63636	-4.72727			7.1
		Ptflacre/ESR1 Tg GP2 FL/FL	0	1	2	3	4	5	6	7	8
		PTf1a#1	0	0.70922	1.41844	-2.83688	-12.0567	-18.7943	-19.1489	-18.4397	-18.7943
		PTf1a#2	0	-3.11284	-1.55642	-4.66926	-6.22568	-15.5642	-15.5642	-15.1751	-13.6187
		PTf1a#3	0	2.09205	1.25523	-3.34728	-11.7155	-15.8996	-17.1548	-18.8285	-14.2259
		PTf1a#4	0	1.64609	1.23457	-0.823045	-4.11523	-15.2263	-15.2263	-19.3416	-18.93
		PTf1a#5	0	3.7037	3.7037	-1.85185	-5.55556	-11.5741	-11.5741	-17.1296	-14.3519
		PTf1a#6	0	1.25786	-0.628931	-4.08805	-10.0629	-13.2075	-18.239	-17.6101	-17.9245
		PTf1a#7	0	2.58065	-0.967742	-2.58065	-4.51613	-12.5806	-16.129	-11.9355	-9.67742
		PTf1a#8	0	2.68657	0.298507	-3.28358	-11.3433	-15.2239	-19.1045	-17.6119	-20.8955
		PTf1a#9	0	1.59744	0.319489	-1.27796	-7.34824	-12.7796	-13.738	-12.4601	-7.02875
		PTf1a#10	0	5.28053	-2.64026	-3.9604	-11.8812	-15.5116	-14.8515	-16.1716	-17.4917
		PTf1a#11	0	2.11268	1.05634	-3.87324	-9.15493	-12.6761	-11.9718	-10.9155	-12.3239

## Sheet: Figure 7
	Figure 7
	b
		WT intact	WT colitis	Gp2KO intact	Gp2KO colitis
		304.51	447.49	0	0
		335.77	389.93	0	0
		304.51	396.77	0	0
		401.34	482.75	0	0
		500.97	444.09
		421.94	357.07
		259.72	206.49
		245.37	269.98
	c
		PBS intact	rGP2 intact	PBS colitis	rGP2 colitis
		0.25	12.6	0.2	35.9
		0.01	16.1	0.1	26.3
		0.17	22	0.19	32.4
		0.16	13.1	0.2	34.4
		0.27	23.3	0.11	62.9
		1.71	26.6	6.28	30.3
		1.92	32.4	2.58
	e
		PBS intact	rGP2 intact	PBS colitis	rGP2 colitis
		1.89	0.264	1.89	240
		0	1246	1.89	0
		0	9000	0	10940
		0	21600	0	14660
		1.93	308000	6.84	426000
		0	236000	16300	7260000
		0	141000	138	390000
		0	165000	2050	608000
		0	350000	0	456000

## Sheet: Figure 8
	Figure 8
	a
		PBS	rGP2
		0.62	64.9
		0.5	61.2
		1.56	53.1
	b
		PBS	rGP2
		12300000	7200000
		11300000	12900000
		15200000	13500000
		14200000	13500000
	f
		PBS	rGP2
		3409.09	4620
		16760.9	741
		12045.5	2837.5
		10455.9	3168
		24000	2389.29
	g
		Intact	DSS	S-17+GP2	CFA+GP2 KO
		0.501072	3.11415	9.59972	7.01501
		1.21414	3.54256	9.88735	3.84708
		0.527264	2.88347	10.8581	7.55034
		0.444879	2.66927	8.30537	4.85379
		0.510787	1.10396
			3.65789

## Sheet: Supplementary Figure 3
	Supplementary Figure 3
	b

## Sheet: Supplementary Figure 6
	Supplementary Figure 6
	a
		Transport
		Rab3d		Rab6a		Rab8a		Rab27b		Rap1a
		Intact	DSS	Intact	DSS	Intact	DSS	Intact	DSS	Intact	DSS
		0.5743	0.1119	0.01897	0.002899	0.02816	0.001186	0.04575	0.001677	0.3635	0.0647
		0.2161	0.0819	0.03019	0.003696	0.007546	0.001586	0.0153	0.003401	0.3121	0.04639
		0.5105	1.24	0.08133	0.08717	0.02401	0.02194	0.03874	0.02469	0.5212	0.8179
		1.414	1.102	0.05954	0.05329	0.0136	0.01067	0.08077	0.06164	0.8827	0.4033
		1.892	1.206	0.03928	0.05517	0.01342	0.004645	0.0342	0.05913	0.6974	0.4118
		2.751	0.5035	0.1869	0.03303	0.02778	0.007652	0.07381	0.07433	0.9659	0.7955
		Vamp2		Vamp3		Vamp8		Stx3		Stx7
		Intact	DSS	Intact	DSS	Intact	DSS	Intact	DSS	Intact	DSS
		0.01351	0.001047	0.05292	0.04803	0.483	0.5359	0.01113	0.002489	0.06037	0.00879
		0.00849	0.0002247	0.06207	0.05954	1.021	0.8351	0.005799	0.001609	0.06381	0.009291
		0.008144	0.01458	0.1134	0.1436	1.157	1.248	0.01663	0.02149	0.1285	0.1127
		0.03443	0.06792	0.2517	0.5249	0.2415	0.2253	0.03213	0.03821	0.2161	0.2517
		0.03516	0.01499	0.1768	0.2073	0.05077	0.3487	0	0.04328	0.1426	0.1756
		0.0625	0.05954	0.1183	0.1604	0.05219	0.2952	0.06561	0.02816	0.3686	0.1934
	b	Motor and docking proteins
		Try5		mPlcxd2		mPlch1		CPA1		CPA2
		Intact	DSS	Intact	DSS	Intact	DSS	Intact	DSS	Intact	DSS
		448.8	254.2	0.01734	0.02134	0.07484	0.06164	71.01	67.65	17.15	18.64
		1418	45.25	0.02628	0	0.1111	0.02778	86.22	7.21	33.82	3.16
		382.7	51.98	0.01746	0.005719	0.01184	0.007494	47.84	7.945	20.53	2.732
		515.6	254.2		0.01858	0.5249	0.1466	74.54	46.53	107.6	49.52
		530.1	362			0.3078	0.1856	44.02	51.63	80.45	82.14
		826	1128			0.6329	0.05479	81.57	64	90.51	99.73

## Sheet: Supplementary Figure 7
	Supplementary Figure 7
		Reg2		Reg3a		Reg3b		Reg3g
		Intact	DSS	Intact	DSS	Intact	DSS	Intact	DSS
		17.75	79.34	0.1001	1.149	2.158	15.24	0.03928	0.2031
		1.932	25.81	0.02683	0.05292	0.79	4.595	0.02797	0.0261
		0.5434	13.36	0.004944	0.04039	0.3842	2.395	0.006708	0.0191
		1.329	508.5	0.3923	6.409	1.414	1.102	0.01389	2.028
		35.02	380		2.969	1.892	1.206	0.1134	0.7792
		313	792.4		3.972	2.751	0.5035	0.3078	0.4118

[truncated: 1 more sheets: Supplementary Figure 12]
